# Supplementary material for: HPV infection related immune infiltration gene associated therapeutic strategy and clinical outcome in HNSCC
Source: BMC Cancer. 2020 Aug 24;20:796. doi: 10.1186/s12885-020-07298-y (PMC7444264; doi:10.1186/s12885-020-07298-y)
Supplement: Supplementary file 1 — Additional file 1. [file 12885_2020_7298_MOESM1_ESM.xlsx]

## Sheet: Sheet1
Genes down-regulated expression in HPV+ve HNSCCs	MM(BLUE)	logFC(GSE40774)	p(GSE40774)	logFC(TCGA-HNSC)	p(TCGA-HNSC)
AKR1B15	0.867994	-1.97161	1.27979e-09	-1.17473	0.00132026
DMKN	0.82233	-1.58227	1.11644e-09	-2.66002	6.99e-14
DSG1	0.850308	-1.15172	7.07706e-07	-4.06579	2.94e-14
GJB2	0.807588	-1.42569	1.61789e-06	-2.04173	4.84e-09
KRT6B	0.802955	-1.49455	1.8358e-05	-2.41857	8.92e-11
FGFBP1	0.883997	-1.49005	5.48493e-07	-1.35516	5.51e-05
